# Supplementary material for: Porous Electropolymerized Films of Ruthenium Complex: Photoelectrochemical Properties and Photoelectrocatalytic Synthesis of Hydrogen Peroxide
Source: Molecules. 2024 Feb 5;29(3):734. doi: 10.3390/molecules29030734 (PMC10856344; doi:10.3390/molecules29030734)
Supplement: Supplementary file 1 [file molecules-29-00734-s001.zip]

Archive with 1 entries (1 files):
- molecules-2826611-supplementary.pdf
